# Supplementary material for: Phylogenetic study and taxonomic revision of the Xanthoparmeliamexicana group, including the description of a new species (Parmeliaceae, Ascomycota)
Source: MycoKeys. 2018 Sep 18;(40):13–28. doi: 10.3897/mycokeys.40.26724 (PMC6160798; doi:10.3897/mycokeys.40.26724)
Supplement: XML Treatment for Xanthoparmelia pedregalensis [file mycokeys.40.26724-treatment1.xml]

<!DOCTYPE tp:taxon-treatment
  PUBLIC "-//TaxonX//DTD Taxonomic Treatment Publishing DTD v0 20100105//EN" "tax-treatment-NSO.dtd">
<tp:taxon-treatment xmlns:tp="http://www.plazi.org/taxpub"><tp:treatment-meta><kwd-group><label>Taxon classification</label><kwd><named-content xmlns:xlink="http://www.w3.org/1999/xlink" content-type="kingdom">Fungi</named-content></kwd><kwd><named-content xmlns:xlink="http://www.w3.org/1999/xlink" content-type="order">Lecanorales</named-content></kwd><kwd><named-content xmlns:xlink="http://www.w3.org/1999/xlink" content-type="family">Parmeliaceae</named-content></kwd></kwd-group><mixed-citation publication-type="journal"><person-group><name><surname>Barcenas-Peña</surname><given-names>Alejandrina</given-names></name><name><surname>Leavitt</surname><given-names>Steven D.</given-names></name><name><surname>Huang</surname><given-names>Jen-Pan</given-names></name><name><surname>Grewe</surname><given-names>Felix</given-names></name><name><surname>Lumbsch</surname><given-names>H. Thorsten</given-names></name></person-group><article-title>Phylogenetic study and taxonomic revision of the <italic><tp:taxon-name><tp:taxon-name-part taxon-name-part-type="genus" reg="Xanthoparmelia">Xanthoparmelia</tp:taxon-name-part><tp:taxon-name-part taxon-name-part-type="species" reg="mexicana">mexicana</tp:taxon-name-part></tp:taxon-name></italic> group, including the description of a new species (<tp:taxon-name><tp:taxon-name-part taxon-name-part-type="genus" reg="Parmeliaceae">Parmeliaceae</tp:taxon-name-part></tp:taxon-name>, <tp:taxon-name><tp:taxon-name-part taxon-name-part-type="phylum">Ascomycota</tp:taxon-name-part></tp:taxon-name>)</article-title><source>MycoKeys</source><day>18</day><month>9</month><year>2018</year><volume>2018</volume><issue>40</issue><fpage>13</fpage><lpage>28</lpage><pub-id pub-id-type="doi">10.3897/mycokeys.40.26724</pub-id></mixed-citation></tp:treatment-meta><tp:nomenclature><tp:taxon-name>
              <tp:taxon-name-part taxon-name-part-type="genus" reg="Xanthoparmelia">Xanthoparmelia</tp:taxon-name-part>
              <tp:taxon-name-part taxon-name-part-type="species" reg="pedregalensis">pedregalensis</tp:taxon-name-part>
              <object-id xmlns:xlink="http://www.w3.org/1999/xlink" content-type="mycobank" xlink:type="simple">MB826958</object-id>
            </tp:taxon-name><tp:taxon-authority>Barcenas-Peña, Lumbsch &amp; Leavitt</tp:taxon-authority><tp:taxon-status xmlns:xlink="http://www.w3.org/1999/xlink" xlink:type="simple">sp. nov.</tp:taxon-status><xref ref-type="fig" rid="F2">Figs 2C and D</xref></tp:nomenclature><tp:treatment-sec sec-type="material" id="SECID0EMECI"><title>Type.</title><p>MEXICO. Ciudad de México: Coyoacán, Pedregal de San Angel, <named-content xmlns:xlink="http://www.w3.org/1999/xlink" content-type="dwc:verbatimCoordinates" xlink:type="simple"><named-content content-type="geo-json" specific-use="{&#34;type&#34;:&#34;Point&#34;,&#34;coordinates&#34;:[-99.190536,19.318972]}" id="NCID0EVECI" xlink:type="simple">19°19'8.3"N, 99°11'25.93"W</named-content></named-content>, 2321 m elev., xerophytic scrub, on rocks, November, 2017, Ruiz Cazares 1553 (MEXU-holotype), same locality and date Ruiz Cazares 1559 (MEXU-paratype).</p></tp:treatment-sec><tp:treatment-sec sec-type="diagnosis" id="SECID0E1ECI"><title>Diagnosis.</title><p>Thallus moderately adnate to adnate, imbricate, upper surface yellow-green, lower surface tan-brown, abundant isidia subglobose to cylindrical, simple to branched and medulla containing salazinic and norstictic acids as major compounds and an unknown substance. Differing from the phenotypically similar <italic><tp:taxon-name><tp:taxon-name-part taxon-name-part-type="genus" reg="Xanthoparmelia">X.</tp:taxon-name-part><tp:taxon-name-part taxon-name-part-type="species" reg="mexicana">mexicana</tp:taxon-name-part></tp:taxon-name></italic> by nucleotide position characters in the <abbrev xmlns:xlink="http://www.w3.org/1999/xlink" xlink:title="internal transcribed spacer region" id="ABBRID0ELFCI" xlink:type="simple">ITS</abbrev> sequence as shown in Table <xref ref-type="table" rid="T2">2</xref>.</p><table-wrap id="T2" position="float" orientation="portrait"><label>Table 2.</label><caption><p>Differences of nucleotide positions in the <abbrev xmlns:xlink="http://www.w3.org/1999/xlink" xlink:title="internal transcribed spacer region" id="ABBRID0E3FCI" xlink:type="simple">ITS</abbrev> marker between <italic><tp:taxon-name><tp:taxon-name-part taxon-name-part-type="genus" reg="Xanthoparmelia">X.</tp:taxon-name-part><tp:taxon-name-part taxon-name-part-type="species" reg="mexicana">mexicana</tp:taxon-name-part></tp:taxon-name></italic> and <italic><tp:taxon-name><tp:taxon-name-part taxon-name-part-type="genus" reg="Xanthoparmelia">X.</tp:taxon-name-part><tp:taxon-name-part taxon-name-part-type="species" reg="pedregalensis">pedregalensis</tp:taxon-name-part></tp:taxon-name></italic>.</p></caption><table id="TID0EMUBG" rules="all"><tbody><tr><th rowspan="2" colspan="1">Species</th><th rowspan="1" colspan="8">Aligned nucleotide position characters in the <abbrev xmlns:xlink="http://www.w3.org/1999/xlink" xlink:title="internal transcribed spacer region" id="ABBRID0ECHCI" xlink:type="simple">ITS</abbrev> marker</th></tr><tr><th rowspan="1" colspan="1">36</th><th rowspan="1" colspan="1">115</th><th rowspan="1" colspan="1">379</th><th rowspan="1" colspan="1">425</th><th rowspan="1" colspan="1">450</th><th rowspan="1" colspan="1">466</th><th rowspan="1" colspan="1">488</th><th rowspan="1" colspan="1">496</th></tr><tr><td rowspan="1" colspan="1">
                      <bold><italic><tp:taxon-name>
                            <tp:taxon-name-part taxon-name-part-type="genus" reg="Xanthoparmelia">X.</tp:taxon-name-part>
                            <tp:taxon-name-part taxon-name-part-type="species" reg="mexicana">mexicana</tp:taxon-name-part>
                          </tp:taxon-name></italic></bold>
                    </td><td rowspan="1" colspan="1">G</td><td rowspan="1" colspan="1">C</td><td rowspan="1" colspan="1">A</td><td rowspan="1" colspan="1">C</td><td rowspan="1" colspan="1">T</td><td rowspan="1" colspan="1">C/T</td><td rowspan="1" colspan="1">G</td><td rowspan="1" colspan="1">A</td></tr><tr><td rowspan="1" colspan="1">
                      <bold><italic><tp:taxon-name>
                            <tp:taxon-name-part taxon-name-part-type="genus" reg="Xanthoparmelia">X.</tp:taxon-name-part>
                            <tp:taxon-name-part taxon-name-part-type="species" reg="pedregalensis">pedregalensis</tp:taxon-name-part>
                          </tp:taxon-name></italic></bold>
                    </td><td rowspan="1" colspan="1">A</td><td rowspan="1" colspan="1">T</td><td rowspan="1" colspan="1">G</td><td rowspan="1" colspan="1">G</td><td rowspan="1" colspan="1">C</td><td rowspan="1" colspan="1">A</td><td rowspan="1" colspan="1">C</td><td rowspan="1" colspan="1">G</td></tr></tbody></table></table-wrap></tp:treatment-sec><tp:treatment-sec sec-type="etymology" id="SECID0EVKCI"><title>Etymology.</title><p>The taxon name is based on its occurrence in the Pedregal de San Angel region of Mexico.</p></tp:treatment-sec><tp:treatment-sec sec-type="description" id="SECID0E1KCI"><title>Description.</title><p>Thallus foliose, moderately adnate to adnate, 2–7 cm in diam., irregularly lobate; lobes subirregular, elongate, plane to subconvex, 1.5–3 mm wide, not lobulate; apices subrotund, smooth, eciliate. Upper surface yellow-green, smooth, shiny, epruinose and emaculate, densely isidiate; isidia initially subglobose, becoming cylindrical to coralloid branched with age, 0.1–0.2 mm in diam., 0.1–0.9 mm tall; tips syncorticate, brown to dark brown, sometimes weakly erumpent; soralia and pustulae absent. Medulla white, with continuous algal layer. Lower surface tan to brown, plane, moderately rhizinate; rhizines pale to dark brown, simple, 0.5–0.9 mm long. Apothecia rare, sessile, 1–2 mm wide, laminal on thallus; disc cinnamon-brown to dark brown; margin smooth, pruina absent; asci: clavate, 8-spored; ascospores hyaline, simple, ellipsoid, 9–10 × 4–5 µm. Pycnidia rare, immersed conidia bifusiform, 5–7 × 1 µm.</p></tp:treatment-sec><tp:treatment-sec sec-type="Secondary metabolites" id="SECID0E6KCI"><title>Secondary metabolites.</title><p>Upper cortex K–, C–, KC–, P–; medulla K+ yellow then dark red, KC–, C–, P+ yellow-orange. Upper cortex with usnic acid (major); medulla with salazinic (major) and norstictic acids (submajor) and an unknown substance (minor) (Rf 28–30, brown in daylight after heating, UV brown-dark, yellow halo after heating).</p></tp:treatment-sec><tp:treatment-sec sec-type="distribution" id="SECID0EELCI"><title>Distribution and ecology.</title><p>The new species was found in xerophytic scrub vegetation, in Pedregal de San Angel south of Mexico City, growing on volcanic rocks. It is currently known only from the type locality.</p></tp:treatment-sec><tp:treatment-sec sec-type="notes" id="SECID0EJLCI"><title>Notes.</title><p><italic><tp:taxon-name><tp:taxon-name-part taxon-name-part-type="genus" reg="Xanthoparmelia">Xanthoparmelia</tp:taxon-name-part><tp:taxon-name-part taxon-name-part-type="species" reg="pedregalensis">pedregalensis</tp:taxon-name-part></tp:taxon-name></italic> is morphological and chemically similar to <italic><tp:taxon-name><tp:taxon-name-part taxon-name-part-type="genus" reg="Xanthoparmelia">X.</tp:taxon-name-part><tp:taxon-name-part taxon-name-part-type="species" reg="mexicana">mexicana.</tp:taxon-name-part></tp:taxon-name></italic> However, the latter has more contiguous lobes and is less isidiate than <italic><tp:taxon-name><tp:taxon-name-part taxon-name-part-type="genus" reg="Xanthoparmelia">X.</tp:taxon-name-part><tp:taxon-name-part taxon-name-part-type="species" reg="pedregalensis">pedregalensis</tp:taxon-name-part></tp:taxon-name></italic>. In addition <italic><tp:taxon-name><tp:taxon-name-part taxon-name-part-type="genus" reg="Xanthoparmelia">X.</tp:taxon-name-part><tp:taxon-name-part taxon-name-part-type="species" reg="mexicana">mexicana</tp:taxon-name-part></tp:taxon-name></italic> has salazinic (major) and consalazinic acid (minor) and usually norstictic and protocetraric acids (trace) in the medulla, whereas <italic><tp:taxon-name><tp:taxon-name-part taxon-name-part-type="genus" reg="Xanthoparmelia">X.</tp:taxon-name-part><tp:taxon-name-part taxon-name-part-type="species" reg="pedregalensis">pedregalensis</tp:taxon-name-part></tp:taxon-name></italic> contains salazinic (major) and norstictic acids (submajor) and an unknown substance. Distinguishing the two species is supported by molecular data.</p></tp:treatment-sec><tp:treatment-sec sec-type="material" id="SECID0EGNCI"><title>Additional specimens examined.</title><p>Mexico. Ciudad de México: Coyoacán, Pedregal de San Angel, <named-content xmlns:xlink="http://www.w3.org/1999/xlink" content-type="dwc:verbatimCoordinates" xlink:type="simple"><named-content content-type="geo-json" specific-use="{&#34;type&#34;:&#34;Point&#34;,&#34;coordinates&#34;:[-99.190536,19.318972]}" id="NCID0EPNCI" xlink:type="simple">19°19'8.3"N, 99°11'25.93"W</named-content></named-content>, 2321 m elev., xerophytic scrub, on rocks, November, 2017, Ruiz Cazares 1552 (MEXU); <named-content xmlns:xlink="http://www.w3.org/1999/xlink" content-type="dwc:verbatimCoordinates" xlink:type="simple"><named-content content-type="geo-json" specific-use="{&#34;type&#34;:&#34;Point&#34;,&#34;coordinates&#34;:[-99.187561,19.320886]}" id="NCID0EXNCI" xlink:type="simple">19°19'15.19"N, 99°11'15.22"W</named-content></named-content>, 2311 m, Ruiz Cazares 1555, 1557 (F).</p></tp:treatment-sec><tp:treatment-sec><!--Section generated to contain objects referenced in tp:taxon-treatment.--><fig id="F2" position="float" orientation="portrait"><label>Figure 2.</label><caption><p>Phylogenetic relationships of the <italic><tp:taxon-name><tp:taxon-name-part taxon-name-part-type="genus" reg="Xanthoparmelia">Xanthoparmelia</tp:taxon-name-part><tp:taxon-name-part taxon-name-part-type="species" reg="mexicana">mexicana</tp:taxon-name-part></tp:taxon-name></italic> group based on a concatenated data set of <abbrev xmlns:xlink="http://www.w3.org/1999/xlink" xlink:title="internal transcribed spacer region" id="ABBRID0EYVBI" xlink:type="simple">ITS</abbrev>, <abbrev xmlns:xlink="http://www.w3.org/1999/xlink" xlink:title="mitochondrial small subunit rDNA" id="ABBRID0E3VBI" xlink:type="simple">mtSSU</abbrev>, <abbrev xmlns:xlink="http://www.w3.org/1999/xlink" xlink:title="nuclear large subunit rDNA" id="ABBRID0EAWBI" xlink:type="simple">nuLSU</abbrev> and <abbrev xmlns:xlink="http://www.w3.org/1999/xlink" xlink:title="maintenance complex component 7" id="ABBRID0EEWBI" xlink:type="simple">MCM7</abbrev>. Topology based on maximum likelihood (<abbrev xmlns:xlink="http://www.w3.org/1999/xlink" xlink:title="Maximum Likelihood" id="ABBRID0EIWBI" xlink:type="simple">ML</abbrev>) analyses. Bootstrap values above 75 and 0.95 posterior probability are indicated on each branch. The clades I, II and III are highlighted in blue, yellow and pink, respectively. Selected specimens representing clades (habit and isidia): I, <italic><tp:taxon-name><tp:taxon-name-part taxon-name-part-type="genus" reg="Xanthoparmelia">X.</tp:taxon-name-part><tp:taxon-name-part taxon-name-part-type="species" reg="mexicana">mexicana</tp:taxon-name-part></tp:taxon-name></italic> s. lat. (<bold>A, B</bold>); II, <tp:taxon-name><tp:taxon-name-part taxon-name-part-type="genus" reg="Xanthoparmelia">X.</tp:taxon-name-part></tp:taxon-name><italic><tp:taxon-name><tp:taxon-name-part taxon-name-part-type="genus" reg="Xanthoparmelia"/><tp:taxon-name-part taxon-name-part-type="species" reg="pedregalensis">pedregalensis</tp:taxon-name-part></tp:taxon-name></italic> (<bold>C, D</bold>) and III, <italic><tp:taxon-name><tp:taxon-name-part taxon-name-part-type="genus" reg="Xanthoparmelia">X.</tp:taxon-name-part><tp:taxon-name-part taxon-name-part-type="species" reg="mexicana">mexicana</tp:taxon-name-part></tp:taxon-name></italic> s. str. (<bold>E, F</bold>), a picture of the <italic><tp:taxon-name><tp:taxon-name-part taxon-name-part-type="genus" reg="Xanthoparmelia">X.</tp:taxon-name-part><tp:taxon-name-part taxon-name-part-type="species" reg="mexicana">mexicana</tp:taxon-name-part></tp:taxon-name></italic> type specimen from <abbrev xmlns:xlink="http://www.w3.org/1999/xlink" xlink:title="Budapest herbarium" id="ABBRID0EDYBI" xlink:type="simple">BP</abbrev> is included (<bold>G</bold>).</p></caption><graphic xmlns:xlink="http://www.w3.org/1999/xlink" xlink:href="mycokeys-40-013-g002.jpg" position="float" orientation="portrait" xlink:type="simple" id="oo_229439.jpg"/></fig></tp:treatment-sec></tp:taxon-treatment>
